# Supplementary material for: Nasal Resistome Development in Infants With Cystic Fibrosis in the First Year of Life
Source: Front Microbiol. 2019 Feb 26;10:212. doi: 10.3389/fmicb.2019.00212 (PMC6399209; doi:10.3389/fmicb.2019.00212)
Supplement: Supplementary file 2 [file Table_2.xlsx]

## Sheet: S5_cf1_resfinder
Supplementary table 5: Resistance genes for sample CF1 (ID 2025)
Sample	Fraction covered	mean read depth	median read depth	number of reads	Length of Ref sequence	BP covered of Ref sequence	T-test	Ref ID	Resistance	Possible hosts
CF1	0.2083	1	1	2	1440	300	nan	aac(6')-aph(2'')_1_M13771	aminoglycoside	gram neg (or Staph/Enterococcus)
CF1	0.4981	2.35	3	6	771	384	0.0530225	aadD_1_AF181950	aminoglycoside	gram neg (or Staph/Enterococcus)
CF1	0.9121	2.17	2	10	762	695	0.683447	aadD_2_M19465	aminoglycoside	gram neg (or Staph/Enterococcus)
CF1	0.2097	1	1	2	1440	302	nan	aph(2'')-Ia_3_AJ536195	aminoglycoside	gram neg (or Staph/Enterococcus)
CF1	0.1899	1	1	1	795	151	nan	aph(3')-IIIa_3_AB247327	aminoglycoside	gram neg (or Staph/Enterococcus)
CF1	0.9884	5.14	5	32	945	934	0.691896	blaBRO-1_1_Z54180	beta-lactamase activity	Moraxella (Haem)
CF1	0.2392	2	2	3	945	226	nan	blaBRO-2_1_Z54181	beta-lactamase activity	Moraxella (Haem)
CF1	0.1773	1	1	1	846	150	nan	blaZ_1_CP000704	beta-lactamase activity	Staph
CF1	0.357	1	1	2	846	302	nan	blaZ_54_NZ_JVRB01000003	beta-lactamase activity	Staph
CF1	0.357	1	1	2	846	302	nan	blaZ_95_MAJJ01000071	beta-lactamase activity	Staph
CF1	0.3126	1	1	2	966	302	nan	cfxA3_1_AF472622	beta-lactamase activity	maybe e coli
CF1	0.3532	1	1	2	855	302	nan	erm(X)_1_M36726	Macrolide	Staph/Entero
CF1	0.7992	1.24	1	5	762	609	nan	erm(X)_2_X51472	Macrolide	Staph/Entero
CF1	0.3937	1	1	2	762	300	nan	erm(X)_3_U21300	Macrolide	Staph/Entero
CF1	0.1021	1	1	1	1479	151	nan	lsa(C)_1_HM990671	lincosamide	Staph/Entero
CF1	0.2247	1	1	3	2007	451	nan	mecA_2_NC_002951		S.aureus/Sepidermidis
CF1	0.0752	1	1	1	2007	151	nan	mecA_4_AB546266		S.aureus/Sepidermidis
CF1	0.0747	1	1	1	2007	150	nan	mecA_6_BX571856		S.aureus/Sepidermidis
CF1	0.15	1	1	2	2007	301	nan	mecA_7_HE861945		S.aureus/Sepidermidis
CF1	0.124	1	1	1	1218	151	nan	mef(A)_2_U83667	Macrolide efflux pump	Strep/Haem/Neis
CF1	0.3344	1.5	2	3	900	301	nan	mph(C)_2_AF167161	macrolide phosphotransferase	Staph/Entero
CF1	0.1022	1	1	1	1467	150	nan	msr(A)_1_X52085	macrolide/streptogramin resistance	Staph/Entero
CF1	0.1029	1	1	1	1467	151	nan	msr(A)_2_AB013298	macrolide/streptogramin resistance	Staph/Entero
CF1	0.2806	1	1	1	531	149	nan	msr(A)_3_M81802	macrolide/streptogramin resistance	Staph/Entero
CF1	0.2063	1	1	2	1464	302	nan	msr(D)_2_AF274302	macrolide/streptogramin resistance	Staph/Entero
CF1	0.2181	1	1	2	1380	301	nan	tet(K)_1_U38656	Tetracycline	all
CF1	0.1474	1.06	1	2	1920	283	nan	tet(M)_13_AM990992	Tetracycline

## Sheet: S6_cf2_resfinder
Supplementary table 6: Resistance genes for sample CF2 (ID 2026)
Sample	Fraction covered	mean read depth	median read depth	number of reads	Length of Ref sequence	BP covered of Ref sequence	T-test	Ref ID	Resistance
CF2	0.395	1	1	2	762	301	nan	aadD_2_M19465	aminoglycoside
CF2	0.1857	1	1	1	813	151	nan	aph(3')-IIc_1_AM743169	aminoglycoside
CF2	1	68.6	71	433	945	945	0.940346	blaBRO-1_1_Z54180	beta-lactamase activity
CF2	0.655	14.84	15	61	945	619	0.740986	blaBRO-2_1_Z54181	beta-lactamase activity
CF2	0.2892	1.21	1	2	861	249	nan	blaTEM-116_1_AY425988	beta-lactamase activity
CF2	0.1754	1	1	1	861	151	nan	blaTEM-168_1_FJ919776	beta-lactamase activity
CF2	0.3461	1.01	1	2	861	298	nan	blaTEM-171_1_GQ149347	beta-lactamase activity
CF2	0.7789	2.26	2	10	855	666	0.551427	erm(X)_1_M36726	Macrolide
CF2	0.6929	2	2	7	762	528	0.0698893	erm(X)_2_X51472	Macrolide
CF2	0.8451	1.87	2	8	762	644	0.155028	erm(X)_3_U21300	Macrolide
CF2	0.3571	2	2	2	420	150	nan	fosD_1_KC989517	Fosfo	all
CF2	0.7054	2.28	2	16	1497	1056	0.300887	lsa(A)_1_AY225127	lincosamide
CF2	0.5137	1.37	1	7	1497	769	0.252046	lsa(A)_3_AY737526	lincosamide
CF2	0.7192	1.87	2	11	1218	876	0.478941	mef(A)_2_U83667	Macrolide efflux pump
CF2	0.2643	1.56	2	4	1464	387	nan	msr(D)_2_AF274302	macrolide/streptogramin resistance
CF2	0.1321	1.77	2	2	1287	170	nan	tet(42)_1_EU523697	Tetracyline
CF2	0.4151	1.13	1	6	1920	797	0.507092	tet(M)_1_X92947	Tetracyline
CF2	0.2016	1.55	1	4	1920	387	nan	tet(M)_10_EU182585	Tetracyline
CF2	0.2057	1.52	2	4	1920	395	nan	tet(M)_11_JN846696	Tetracyline
CF2	0.125	1.25	1	2	1920	240	nan	tet(M)_12_FR671418	Tetracyline
CF2	0.5635	1.39	1	10	1920	1082	0.380032	tet(M)_13_AM990992	Tetracyline
CF2	0.0781	1	1	1	1920	150	nan	tet(M)_2_X90939	Tetracyline
CF2	0.1099	1.42	1	2	1920	211	nan	tet(M)_3_U08812	Tetracyline
CF2	0.0786	1	1	1	1920	151	nan	tet(M)_4_X75073	Tetracyline
CF2	0.2354	1	1	3	1920	452	nan	tet(M)_5_U58985	Tetracyline
CF2	0.8443	2.13	2	23	1920	1621	0.264852	tet(M)_6_M21136	Tetracyline
CF2	0.5609	1.81	2	13	1920	1077	0.0819616	tet(M)_7_FN433596	Tetracyline
CF2	0.1568	1	1	2	1920	301	nan	tet(M)_9_X56353	Tetracyline
CF2	0.0786	1	1	1	1920	151	nan	tet(O)_2_M20925	Tetracyline
CF2	0.0786	1	1	1	1920	151	nan	tet(O)_3_Y07780	Tetracyline
CF2	0.0786	1	1	1	1920	151	nan	tet(W)_1_DQ060146	Tetracyline
CF2	0.1751	1	1	2	1725	302	nan	tetA(46)_1_HQ652506	Tetracyline

## Sheet: S7_cf3_resfinder
Supplementary table 7: Resistance genes for sample CF1 (ID 2031)
Sample	Fraction covered	mean read depth	median read depth	number of reads	Length of Ref sequence	BP covered of Ref sequence	T-test	Ref ID	Resistance
CF3	0.7769	1.75	2	7	771	599	0.162939	aadD_1_AF181950	aminoglycoside
CF3	0.9121	8.22	9	38	762	695	0.888595	aadD_2_M19465	aminoglycoside
CF3	0.5389	2.44	2	8	900	485	0.0632348	blaZ_29_JDXN01000019	beta-lactamase activity
CF3	0.4614	2.77	2	8	945	436	0.159736	blaBRO-2_1_Z54181	beta-lactamase activity
CF3	0.7352	2.18	2	9	846	622	0.237347	blaZ_119_NZ_CANQ01000029	beta-lactamase activity
CF3	0.6915	2.04	1	8	846	585	0.43741	blaZ_18_JBQW01000016	beta-lactamase activity
CF3	0.7553	1.65	1	7	846	639	0.554272	blaZ_74_CZWI01000159	beta-lactamase activity
CF3	0.604	1.48	1	5	846	511	0.759458	blaZ_21_JGQH01000014	beta-lactamase activity
CF3	1	16.81	15	106	945	945	0.847158	blaBRO-1_1_Z54180	beta-lactamase activity
CF3	0.9991	10.33	11	81	1176	1175	0.93883	cmx_1_U85507	Chloramphenicol resistance protein	all
CF3	0.648	3.23	2	12	855	554	0.807944	erm(X)_1_M36726	Macrolide
CF3	1	5.81	6	30	762	762	0.837866	erm(X)_3_U21300	Macrolide
CF3	0.7882	1.88	2	12	1218	960	0.526383	mef(A)_2_U83667	Macrolide efflux pump
CF3	0.75	2.04	2	15	1464	1098	0.880533	msr(D)_2_AF274302	macrolide/streptogramin resistance
CF3	0.3262	2.76	3	5	840	274	0.19135	sul1_20_JF262165	Sulfa
CF3	0.769	1.39	1	6	840	646	0.950042	sul1_26_AY524415	Sulfa
CF3	0.714	2.61	3	11	888	634	0.117816	tet(K)_2_J01764	Tetracycline
CF3	0.9109	2.01	2	17	1380	1257	0.98428	tet(K)_1_U38656	Tetracycline
CF3	0.1512	1	1	1	972	147	nan	ant(3'')-Ia_1_X02340	aminoglycoside	gram neg (or Staph/Enterococcus)
CF3	0.1754	1	1	1	861	151	nan	blaTEM-105_1_AF516720	beta-lactamase activity
CF3	0.1785	1	1	1	846	151	nan	blaZ_109_AOAS01000022	beta-lactamase activity
CF3	0.487	1.09	1	3	846	412	nan	blaZ_111_AJCN01000010	beta-lactamase activity
CF3	0.1785	1	1	1	846	151	nan	blaZ_122_NZ_AJGE01000057	beta-lactamase activity
CF3	0.2979	1.19	1	2	846	252	nan	blaZ_123_NC_013653	beta-lactamase activity
CF3	0.1785	1	1	1	846	151	nan	blaZ_126_NC_013374	beta-lactamase activity
CF3	0.1738	1	1	1	846	147	nan	blaZ_127_ACFR01000018	beta-lactamase activity
CF3	0.5284	1.69	1	5	846	447	nan	blaZ_14_JBAG01000015	beta-lactamase activity
CF3	0.1779	1	1	1	849	151	nan	blaZ_16_JBTH01000015	beta-lactamase activity
CF3	0.3972	1.35	1	3	846	336	nan	blaZ_26_JBJP01000007	beta-lactamase activity
CF3	0.1773	1	1	1	846	150	nan	blaZ_49_CVLS01000543	beta-lactamase activity
CF3	0.357	1	1	2	846	302	nan	blaZ_50_KR230047	beta-lactamase activity
CF3	0.1773	1	1	1	846	150	nan	blaZ_53_NZ_JUXQ01000001	beta-lactamase activity
CF3	0.2175	1.64	2	2	846	184	nan	blaZ_56_NZ_JUMU01000089	beta-lactamase activity
CF3	0.3558	1	1	2	846	301	nan	blaZ_60_NZ_JVML01000111	beta-lactamase activity
CF3	0.1773	1	1	1	846	150	nan	blaZ_63_NZ_JUMX01000103	beta-lactamase activity
CF3	0.1773	1	1	1	846	150	nan	blaZ_87_NZ_LRNC01000042	beta-lactamase activity
CF3	0.4149	1.72	2	4	846	351	nan	blaZ_93_FKQA01000038	beta-lactamase activity
CF3	0.1785	1	1	1	846	151	nan	blaZ_94_LYRW01000005	beta-lactamase activity
CF3	0.1542	1	1	1	966	149	nan	cfxA3_1_AF472622	beta-lactamase activity
CF3	0.4051	1	1	2	738	299	nan	erm(45)_1_LN680996	Macrolide
CF3	0.7454	1.85	1	7	762	568	nan	erm(X)_2_X51472	Macrolide
CF3	0.1817	1	1	1	831	151	nan	sul1_10_DQ143913	Sulfa
CF3	0.3424	1	1	2	882	302	nan	sul1_11_DQ914960	Sulfa
CF3	0.3726	1.45	1	3	840	313	nan	sul1_14_AJ517791	Sulfa
CF3	0.3583	1	1	2	840	301	nan	sul1_15_EF667294	Sulfa
CF3	0.1798	1	1	1	840	151	nan	sul1_17_AM746675	Sulfa
CF3	0.4631	1.16	1	3	840	389	nan	sul1_18_AY260546	Sulfa
CF3	0.3607	1.49	1	3	840	303	nan	sul1_19_DQ125241	Sulfa
CF3	0.1798	1	1	1	840	151	nan	sul1_2_U12338	Sulfa
CF3	0.1798	1	1	1	840	151	nan	sul1_21_AJ971344	Sulfa
CF3	0.4536	1.19	1	3	840	381	nan	sul1_22_AY115475	Sulfa
CF3	0.3595	1	1	2	840	302	nan	sul1_24_EU117158	Sulfa
CF3	0.406	1.32	1	3	840	341	nan	sul1_27_GU562437	Sulfa
CF3	0.4369	1.23	1	3	840	367	nan	sul1_28_JN790946	Sulfa
CF3	0.5917	1.21	1	4	840	497	nan	sul1_29_AJ746361	Sulfa
CF3	0.1798	1	1	1	840	151	nan	sul1_3_EU855787	Sulfa
CF3	0.3595	1	1	2	840	302	nan	sul1_30_JF262178	Sulfa
CF3	0.1762	1	1	1	840	148	nan	sul1_31_AM040449	Sulfa
CF3	0.1798	1	1	1	840	151	nan	sul1_32_EF592571	Sulfa
CF3	0.1772	1	1	1	852	151	nan	sul1_34_AY047357	Sulfa
CF3	0.4906	1.03	1	3	852	418	nan	sul1_35_AB281182	Sulfa
CF3	0.1798	1	1	1	840	151	nan	sul1_37_AF188331	Sulfa
CF3	0.3146	1.12	1	2	852	268	nan	sul1_38_BX248359	Sulfa
CF3	0.1824	1	1	1	828	151	nan	sul1_39_AY522923	Sulfa
CF3	0.1798	1	1	1	840	151	nan	sul1_7_FJ715937	Sulfa
CF3	0.615	1.44	1	5	852	524	nan	sul1_9_AY963803	Sulfa
